# Supplementary material for: Effects of Salt Stress on Physiological and Agronomic Traits of Rice Genotypes with Contrasting Salt Tolerance
Source: Plants (Basel). 2024 Apr 22;13(8):1157. doi: 10.3390/plants13081157 (PMC11054200; doi:10.3390/plants13081157)
Supplement: Supplementary file 1 [file plants-13-01157-s001.zip]

Archive with 1 entries (1 files):
- plants-2906008-supplementary.pdf
